# Supplementary material for: Development of Potent and Selective Inhibitors of Methylenetetrahydrofolate Dehydrogenase 2 for Targeting Acute Myeloid Leukemia: SAR, Structural Insights, and Biological Characterization
Source: J Med Chem. 2024 Nov 26;67(23):21106–25. doi: 10.1021/acs.jmedchem.4c01775 (PMC11647893; doi:10.1021/acs.jmedchem.4c01775)
Supplement: Supplementary file 2 — jm4c01775_si_002.csv [file jm4c01775_si_002.csv]

Compound	SMILE	MTHFD2 IC50 (nM)	MTHFD1 IC50 (nM)
11	O=C1NC(N)=NC(N)=C1NC(NC2=CC=C([N+]([O-])=O)C=C2)=O	>10000	>10000
16a	O=C1NC(N)=NC(N)=C1NC(NC2=CC=C(C(N[C@@H](CCC3=NN=NN3)C(O)=O)=O)C=C2)=O	120 ± 0	22 ± 4
16b	O=C1NC(N)=NC(N)=C1NC(NC2=CC=C(C(N[C@@H](CCC3=NN=NN3)C4=NN=NN4)=O)C=C2)=O	380 ± 10	150 ± 20
16c	O=C1NC(N)=NC(N)=C1NC(NC2=CC=C(C(N[C@@H](CCC(N)=O)C(O)=O)=O)C=C2)=O	790 ± 60	910 ± 110
19	O=C1NC(N)=NC(N)=C1NC(NC2=CC=C(S(N[C@@H](CCC(O)=O)C(O)=O)(=O)=O)C=C2)=O	>10,000	>10,000
16d	O=C1NC(N)=NC(N)=C1NC(NC2=CC=C(C(N[C@@H](CCC(O)=O)C(O)=O)=O)C=C2C)=O	5,160 ± 1170	134 ± 30
16e	O=C1NC(N)=NC(N)=C1NC(NC2=CC=C(C(N[C@@H](CCC(O)=O)C(O)=O)=O)C=C2Cl)=O	1,790 ± 100	66 ± 13
16f	O=C1NC(N)=NC(N)=C1NC(NC2=CC=C(C(N[C@@H](CCC(O)=O)C(O)=O)=O)C=C2F)=O	590 ± 30	90 ± 5
16g	O=C1NC(N)=NC(N)=C1NC(NC2=CC=C(C(N[C@@H](CCC3=NN=NN3)C(O)=O)=O)C=C2Cl)=O	230 ± 0.00	40 ± 10
16h	O=C1NC(N)=NC(N)=C1NC(NC2=CC=C(C(N[C@@H](CCC(O)=O)C(O)=O)=O)C=N2)=O	4,140 ± 200	470 ± 30
23	O=C1NC(N)=NC(N)=C1NC(CC2=CC=C(C(N[C@@H](CCC(O)=O)C(O)=O)=O)C=C2)=O	>10,000	>10,000
16i	O=C1NC(N)=NC(O)=C1NC(NC2=CC=C(C(N[C@@H](CCC(O)=O)C(O)=O)=O)C=C2)=O	>10,000	>10,000
16j	O=C1NC(N)=NC=C1NC(NC2=CC=C(C(N[C@@H](CCC(O)=O)C(O)=O)=O)C=C2)=O	2,200 ± 760	530 ± 110
16k	O=C1NC(NC(N)=C1NC(NC2=CC=C(C(N[C@@H](CCC(O)=O)C(O)=O)=O)C=C2)=O)=O	>10,000	>10,000
16l	O=C1NC=NC(N)=C1NC(NC2=CC=C(C(N[C@@H](CCC(O)=O)C(O)=O)=O)C=C2)=O	>10,000	8,330 ± 2190
